# Supplementary material for: Charity Misconduct on Public Health Issues Impairs Willingness to Offer Help
Source: Int J Environ Res Public Health. 2021 Dec 10;18(24):13039. doi: 10.3390/ijerph182413039 (PMC8700860; doi:10.3390/ijerph182413039)
Supplement: Supplementary file 1 [file ijerph-18-13039-s001.zip]

Archive with 1 entries (1 files):
- ijerph-1450925-supplementary.pdf
